# Supplementary material for: How Important Is Informed Natal Dispersal for Modelling the Demographic and Genetic Effects of Environmental Variability?
Source: Ecol Evol. 2024 Dec 16;14(12):e70681. doi: 10.1002/ece3.70681 (PMC11650744; doi:10.1002/ece3.70681)
Supplement: Supplementary file 1 — Data S1. [file ECE3-14-e70681-s001.zip]

Archive with 4 entries (4 files):
- BCD2023_Online_Material.docx
- model.zip
- outputs.zip
- Readme.odt
