# Supplementary material for: How Important Is Informed Natal Dispersal for Modelling the Demographic and Genetic Effects of Environmental Variability?
Source: Ecol Evol. 2024 Dec 16;14(12):e70681. doi: 10.1002/ece3.70681 (PMC11650744; doi:10.1002/ece3.70681)
Supplement: Supplementary file 1 — Data S1. [file ECE3-14-e70681-s001.zip › Readme.odt]

Supplementary data
Files
outputs.zip: contains the output data and R scripts used to generate charts for this paper.

model.zip: Dispersal model

To re-run the experiment (a computer with at least 8 cores is recommended):
Install Java Development Kit (JDK) version 11 at https://openjdk.org/projects/jdk/11/. This may require administrator privileges if you are working on a managed workplace computer;
Create a directory called ‘3w’ in your home directory;
The version of 3Worlds required to run this experiment is 1.0.3. At the time of submission, it can be downloaded at https://dropsu.sorbonne-universite.fr/s/T38YDt4wTPHYfTW. 
Later, the software will be available at  https://zenodo.org/record/7038145. Download the jar suited to your operating system (Linux, Mac or Win);
Place the software in the root of ‘3w’;
Unzip model.zip;
To open and run the experiment, open a terminal and navigate to ‘3w/’;
Execute the command: java -jar tw<your os>.jar: where ‘<your os>’ is either linux, mac or win. This will start the ModelMaker application;
When the ModelMaker starts, from the Projects menu, select Import and import DispersalPaper.utg. You will then be prompted to also import Utilities3A.java. Both of these files are in model.zip. A new sub-directory within ‘3w’ will appear called ‘project_DispersalPaper1…’. This will contain output data when the experiment completes;
To run the experiment, click ‘Deploy’;
The ModelRunner application will start and initialise 80 simulators. When this finishes, click the forward arrow button (‘>’) to execute the experiment. 
